# Supplementary material for: A Simplified Method for Extracting the Movement Trajectories of Small Aquatic Animals
Source: Methods Protoc. 2025 Jun 20;8(4):67. doi: 10.3390/mps8040067 (PMC12388259; doi:10.3390/mps8040067)
Supplement: Supplementary file 1 [file mps-08-00067-s001.zip]

Archive with 3 entries (3 files):
- Supplementary Materials.pdf
- VideoS1-original.avi
- VideoS2-tracking.avi
